# Supplementary material for: Identification of a Novel Structural Class of HV1 Inhibitors by Structure-Based Virtual Screening
Source: J Chem Inf Model. 2024 Jun 8;64(12):4850–62. doi: 10.1021/acs.jcim.4c00240 (PMC11200261; doi:10.1021/acs.jcim.4c00240)
Supplement: Supplementary file 2 — ci4c00240_si_002.xlsx [file ci4c00240_si_002.xlsx]

## Sheet: Sheet1
Compound	SMILES	RCF	Hv1 IC50 (µM)	MDA-MB-231 IC50 (µM)
1	FC(F)(F)C1=CC=CC=C1N2CCC(NC(CC3=CC=NN3)=O)C2	1.04 ± 0.09	n.d.	n.d.
2	CN(CCC1CCN(S(=O)(C2=CNC=N2)=O)CC1)C	1.08 ± 0.13	n.d.	n.d.
3	CC1=CN=C(CN2CCCC(C3=NNC(C(N)=O)=C3)C2)C=N1	1.09 ± 0.19	n.d.	n.d.
4	N1(CC2=NNC=C2)CCCC1C3=NC(CCCC4)=C4N3	1.09 ± 0.15	n.d.	n.d.
5	CC(N1CCCC(N2CCCCCC2)C1)C(O)=O	1.05 ± 0.08	n.d.	n.d.
6	CC1=C(C)OC(CN2CCCC(C3=CC=NN3)C2)=N1	1.12 ± 0.15	n.d.	n.d.
7	FC1=C(C=CC=C1OC)CN2C[C@@H]3CNC[C@@H]3C2	1.02 ± 0.10	n.d.	n.d.
8	CC(N1CCC(C2=CC3=C(N2)C=CC=C3)CC1)C(N)=O	1.09 ± 0.07	n.d.	n.d.
9	CC(O)C1CCCN(CC2=CC=CC3=C2C=CN3)C1	0.97 ± 0.08	n.d.	n.d.
10	NC(CC1)CCN1CC2=CNC3=C2C=CC=C3	1.35 ± 0.17	n.d.	n.d.
11	NC1=NC(/C=C/CNC(C2CC(C=CC=C3)=C3N2)=O)=CN1	0.98 ± 0.04	n.d.	n.d.
12	O=C(NCC(O)C1=CC=CC([N+]([O-])=O)=C1)C2=CC3=C(C=CC=C3)N2	0.96 ± 0.01	n.d.	n.d.
13	NC1=NC=C(C2=CC=CC(NC(C3=CC4=C(N3)C=CC(OC(F)(F)F)=C4)=O)=C2)N1	0.19 ± 0.11	8.5 ± 0.6	9.0 ± 1.0
14	O=C(N[C@H](C(O)=O)CC1=CC=CC=C1)C2=CC(Br)=C(Br)N2	0.90 ± 0.02	n.d.	n.d.
15	O=C(C1=CC(Br)=C(Br)N1)NC2=CC=C(N3C[C@@H](C(O)=O)CCC3)C=C2	0.96 ± 0.06	n.d.	n.d.
16	O=C(C1=CC2=C(C=CC=C2)N1)NC3=CC=C(OCC(OC)=O)C=C3	0.96 ± 0.07	n.d.	n.d.
17	OC(CNC(C1=CC(Br)=C(Br)N1)=O)C2=CC=C(C(OC)=O)C=C2	1.07 ± 0.04	n.d.	n.d.
18	CN1C2=CC=C(NC(C3=CC(Br)=C(Br)N3)=O)C=C2OC(C)(CNC(C(O)=O)=O)C1	0.98 ± 0.04	n.d.	n.d.
19	NC1=NC(CCC(CNC(C2=CC(Br)=CN2)=O)C3)=C3S1	0.79 ± 0.05	n.d.	n.d.
20	O=C(NC[C@H]1CC[C@@H](C(NCC(O)=O)=O)CC1)C2=CC(Br)=C(Br)N2	1.03 ± 0.02	n.d.	n.d.
21	O=C(NC1=CC=CC(C2=CN=C(N)N2C(OC(C)(C)C)=O)=C1)C3=CC(C=C(OC)C=C4)=C4N3	0.92 ± 0.16	n.d.	n.d.
22	O=C(NC1=CC=CC(C2=CN=C(N)N2C(OC(C)(C)C)=O)=C1)C3=CC(C=C(F)C=C4)=C4N3	0.92 ± 0.08	n.d.	n.d.
23	NC1=NC=C(C2=CC=CC(NC(C3=CC4=C(N3)C=CC(OC)=C4)=O)=C2)N1	0.49 ± 0.07	n.d.	22.1 ± 1.8
24	NC1=NC=C(C2=CC=CC(NC(C3=CC4=C(N3)C=CC(F)=C4)=O)=C2)N1	0.06 ± 0.02	13.8 ± 1.1	19.1 ± 0.3
25	NC1=NC=C(C2=CC=CC(NC(C3=CC4=C(N3)C=CC=C4)=O)=C2)N1	0.08 ± 0.01	17.3 ± 2.5	23.0 ± 1.3
26	NC1=NC=C(C2=CC=CC(NC(C3=CC=CN3)=O)=C2)N1	0.15 ± 0.03	n.d.	>50
27	NC1=NC=C(C2=CC=CC(NC(C3=CC=CN3)=O)=C2)N1	0.89 ± 0.07	n.d.	n.d.
28	NC1=[NH+]C=C(N1)C2=CC=CC(NC(C3=CNC4=C3C=CC=C4)=O)=C2.[Cl-]	0.63 ± 0.07	n.d.	n.d.
29	O=C(C1=CNC=C1)NC2=CC=CC(C3=CN=C(N3)N)=C2	0.89 ± 0.05	n.d.	n.d.
30	NC1=NC=C(C2=CC=CC(NC(C3=CC=CO3)=O)=C2)N1	0.68 ± 0.14	n.d.	n.d.
31	O=C(NC1=CC(C2=CN=C(N2)NC)=CC=C1)C3=CC4=C(N3)C=CC=C4	0.51 ± 0.04	n.d.	n.d.
32	O=C(NC1=CC(C2=CN=C(N2)N)=CC=C1)C3=CC4=C(N3)C=CC(OCC5=CC=CC=C5)=C4	0.26 ± 0.01	n.d.	31.9 ± 2.2
33	NC1=NC=C(C2=CC=CC(NC(C3=CC4=C(N3)C=CC(O)=C4)=O)=C2)N1	0.78 ± 0.08	n.d.	n.d.
34	NC1=NC=C(C2=CC=CC(NC(C3=CC4=C(N3)C=CC(Cl)=C4)=O)=C2)N1	0.67 ± 0.04	n.d.	n.d.
35	O=C(NC1=CC(C2=CN=C(N2)N)=CC=C1)C3=CC4=C(N3)C=CS4	0.57 ± 0.10	n.d.	n.d.
36	NC1=NC=C(C2=CC=CC(NC(C3=CC4=C(N3)C=CC(N)=C4)=O)=C2)N1	0.89 ± 0.14	n.d.	n.d.
37	NC1=NC=C(C2=CC=CC(NC(C3=CC=C(C=C3)O)=O)=C2)N1	0.96 ± 0.10	n.d.	n.d.
38	NC1=NCC(C2=CC=CC(NC(C3=CC4=C(N3)C=CC=C4)=O)=C2)N1	0.71 ± 0.09	n.d.	n.d.
39	O=C(NC1=CC(C2NC(NC)=NC2)=CC=C1)C3=CC=CO3	0.73 ± 0.04	n.d.	n.d.
40	O=C(NC1=CC(C2NC(NC)=NC2)=CC=C1)C3=CC=CN3	0.83 ± 0.01	n.d.	n.d.
41	O=C(C1=CC(C=CC=C2)=C2N1)NC3=CC(C4N(C(NC)=NC4)C(OC(C)(C)C)=O)=CC=C3	1.05 ± 0.02	n.d.	n.d.
42	NC1=NC=C(N1)C2=CC=CC(OCC3=CC=CC=C3)=C2	0.25 ± 0.05	12.0 ± 1.4	29.0 ± 1.7
43	NC1=NC=C(C2=CC=CC(NCC3=CC=C(C=C3)O)=C2)N1	0.91 ± 0.02	n.d.	n.d.
44	NC1=NC(CCCNC(C2=CC(C=CC=C3)=C3N2)=O)=CN1	0.79	n.d.	n.d.
